# Supplementary material for: c-D-index at day 11 can predict febrile neutropenia during chemotherapy in acute myeloid leukemia
Source: PLoS One. 2022 Mar 17;17(3):e0263623. doi: 10.1371/journal.pone.0263623 (PMC8929597; doi:10.1371/journal.pone.0263623)
Supplement: S1 Data — (XLSX) [file pone.0263623.s001.xlsx]

## Sheet: 190321_D-index_SciRep
	age	sex	disease(FAB classification)	PS	chromosomal abnormality	genetic abnormality	risk	disease status before treatment	conv or HDAC	chemotherapy status	infection	DM	I/C	I/C1-3	Neutrophil number at the time of the start	FN day	Neutrophilic number at the time of FN	D-index	c-D-index	the total c-D-index(from induction therapy)	the total D-index(from the first chemotherapy start)	BT	day	febrile	focus	doc infect	pathogen(first)	duration of fever	prophylaxis	CVC	focus in 5
	66	M	M6	1	complex	-	intermediate	primary		IDA+Ara-C	-	-	I		1203	9	112					38.2	9	+	skin		undetected	14	なし	+
	67	M	M6	1	normal	-	intermediate	primary		IDA+Ara-C	-	-	I		266	21	4					38.3	21	+	intestine		undetected	19	CPFX+FLCZ	+
	78	M	M5a	1	46,XY,del(20)(q11.2q13.3)[20/20]		poor	primary		IDA+Ara-C	-	-	I		2767	19	0					39	19	+	pulmonary		undetected	8	ST	+
	71	M	M0	3	45,idem,-7,+8,add(12)(p11.2),-22,+mar1 [15/20], 45,XY,dic(3;5)(p11;q11.2) [1/20], 46,XY[4/20]	-	poor	primary		IDA+Ara-C	-	+	I		260	12	10					38.1	12	+	pulmonary		Staphylococcus epidermidis	17	CPFX+FLCZ	+
	71	M		3	45,idem,-7,+8,add(12)(p11.2),-22,+mar1 [15/20], 45,XY,dic(3;5)(p11;q11.2) [1/20], 46,XY[4/20]	-	poor	primary		IDA+Ara-C	-	+	I		260	33	266					38.3	33	+	pulmonary		undetected	2	CPFX+FLCZ	+
	64	M	M5a	1	normal	-	intermediate	primary		IDA+Ara-C	-	-	I		2016	6	478					38.1	6	+	lung	Aspergillus	undetected	15	MXFL+FLCZ+ACV	+
	64	M		1	normal	-	intermediate	primary		IDA+Ara-C	-	-	I		2016	22	158					38.3	22	+	lung	Aspergillus	undetected	25	TAZ/PIPC+VCM	+
	58	F	M2	1	normal	-	intermediate	primary		IDA+Ara-C	-	-	I		0	12	10					38.5	12	+	lung		undetected	32	LVFX+FLCZ	+
	58	F		0	normal	-	intermediate	CR		MIT+Ara-C	-	-	C		7082	-	-					afebrile	-	+	unknown		undetected	4	LVFX+FLCZ	+
	58	F		0	normal	-	intermediate	CR		DNR+Ara-C	-	-	C		3242	-	-					afebrile	-	-					LVFX+FLCZ	+
	58	F		0	normal	-	intermediate	CR		ACR+Ara-C	-	-	C		2036	-	-					afebrile	-	-					LVFX+FLCZ	+
	58	F		0	normal	-	intermediate	CR		A-tripleV	-	-	C		1965	-	-					afebrile	-	-					LVFX+FLCZ	+
	75	F	M4	1	47,XX,+8 [2/20]	-	intermediate	primary		IDA+Ara-C	-	-	I		26739	14	0					38.2	14	+	intestine	Candida trop	Candida	12	LVFX+ITCZ	+
	75	F		1	47,XX,+8 [2/20]	-	intermediate	not CR		IDA+Ara-C	-	-	I		316	13	20					38	13	+	intestine		Candida	8	LVFX+ITCZ	+
	75	F		1	47,XX,+8 [2/20]	-	intermediate	not CR		IDA+Ara-C	-	-	I		316	24	11					38.1	24	+	intestine		Candida	4	LVFX+ITCZ	+
	71	M	M2	1	normal	chimera screenig (-)	intermediate	primary		IDA+Ara-C	-	-	I		4242	13	0					38.2	13	+	blood stream infection		Staphylococcus epidermidis	1	LVFX+ITCZ	+
	71	M		1	normal	chimera screenig (-)	intermediate	primary		IDA+Ara-C	-	-	I		4242	20	0					38.5	20	+	dental infection		undetected	3	LVFX+ITCZ	+
	71	M		0	normal	chimera screenig (-)	intermediate	CR		MIT+Ara-C	-	-	C		1669	-	-					afebrile	-	-					GRNX+ITCZ	+
	71	M		0	normal	chimera screenig (-)	intermediate	CR		DNR+Ara-C	-	-	C		2016	-	-					afebrile	-	-					GRNX+ITCZ	+
	71	M		0	normal	chimera screenig (-)	intermediate	CR		ACR+Ara-C	-	-	C		2302	20	3					38.6	20	+	unknown		undetected	2	GRNX+ITCZ	+
	71	M		0	normal	chimera screenig (-)	intermediate	CR		A-tripleV	-	-	C		3154	22	0					39.1	22	+	unknown		undetected	3	GRNX+ITCZ	+
	74	M	M2	4	47,XY,+11 [2/17]	chimera screenig (-)	intermediate	primary		DNR+Ara-C	+	+	I		250	17	2					38.1	17	+	lung		undetected	10	LVFX+ITCZ	+
	74	M		1	47,XY,+11 [2/17]	chimera screenig (-)	intermediate	CR		MIT+Ara-C	+	+	C		4910	-	-					afebrile	-	-					LVFX+ITCZ	+
	74	M		1	47,XY,+11 [2/17]	chimera screenig (-)	intermediate	CR		DNR+Ara-C	+	+	C		1160	17	2					41.2	17	+	blood stream infection	blood, sputum	E. faecalis	10	LVFX+ITCZ	+
	74	M		1	47,XY,+11 [2/17]	chimera screenig (-)	intermediate	CR		ACR+Ara-C	+	+	C		3151	10	2041					38.4	10	+	intestine	blood	Staphylococcus epidermidis	9	LVFX+ITCZ	+
	74	M		1	47,XY,+11 [2/17]	chimera screenig (-)	intermediate	CR		A-tripleV	+	+	C		3487	13	20					38.2	13	+	skin	catheter	S. capitis	7	LVFX+ITCZ	+
	70	F	M1	4	normal	Flt3-ITD mut	poor	primary		DNR+Ara-C	-	-	I		6131	-	-					afebrile	-	-					LVFX+ITCZ	+
	41	F	MDS, M5b	1	47,XX,+8 [3/20]	Flt3-ITD mut	poor	primary		DNR+Ara-C	-	-	I		2003	19	0					38.3	19	+	dental infection		undetected	2	LVFX+ITCZ	+
	41	F		1	47,XX,+8 [3/20]	Flt3-ITD mut	poor	CR		MIT+Ara-C	-	-	C		1998	14	5					39.8	14	+	blood stream infection	blood	St. oralis	7	LVFX+ITCZ	+
	68	F	M2	1	46,XX,t(8;21)(q22;q22)[15/20] 46,XX[5/20]	AML1-MTG8	good	primary		DNR+Ara-C	-	-	I		1280	14	250					38.9	14	+	intestine		undetected	20	LVFX+ITCZ	+
	68	F		1	46,XX,t(8;21)(q22;q22)[15/20] 46,XX[5/20]	AML1-MTG8	good	CR		MIT+Ara-C	-	-	C		7572	-	-					afebrile	-	-	-		-	-	GRNX+VRCZ	+
	68	F		1	46,XX,t(8;21)(q22;q22)[15/20] 46,XX[5/20]	AML1-MTG8	good	CR		DNR+Ara-C	-	-	C		2957	-	-					afebrile	-	-	-		-	-	GRNX+VRCZ	+
	68	F		1	46,XX,t(8;21)(q22;q22)[15/20] 46,XX[5/20]	AML1-MTG8	good	CR		ACR+Ara-C	-	-	C		4198	18	0					38	18	+	skin		Bacillus cereus	5	GRNX+VRCZ	+
	68	F		1	46,XX,t(8;21)(q22;q22)[15/20] 46,XX[5/20]	AML1-MTG8	good	CR		A-tripleV	-	-	C		6936	18	26					38.3	18	+	unknown		undetected	4	LVFX+VRCZ	+
	70	F	M2	2	46,XX [20/20]	無し	intermediate	primary		DNR+Ara-C	-	-	I		1570	5	129					38.4	5	+	unknown		undetected	5	LVFX+ITCZ	+
	70	F		2	46,XX [20/20]	無し	intermediate	CR		MIT+Ara-C	-	-	C		3930	-	-					afebrile	-	-	-		-	-	LVFX+ITCZ	+
	70	F		2	46,XX [20/20]	無し	intermediate	CR		DNR+Ara-C	-	-	C		2081	18	10					38.3	18	+	unknown		undetected	6	LVFX+ITCZ	+
	70	F		2	46,XX [20/20]	無し	intermediate	CR		ACR+Ara-C	-	-	C		1879	19	3					38.1	19	+	unknown		undetected	3	LVFX+ITCZ	+
	70	F		2	46,XX [20/20]	無し	intermediate	CR		Ara-C+Triple V	-	-	C		671	14	0					38.5	14	+	skin		Staphylococcus capitis, Streptococcus oralis	3	LVFX+ITCZ	+
	70	F		2	46,XX [20/20]	無し	intermediate	CR		Ara-C+Triple V	-	-	C		671	21	0					38.1	21	+	unknown		undetected	6	LVFX+ITCZ	+
	64	M	M2	1	46,XY [20/20]	無し	intermediate	primary		DNR+Ara-C	-	-	I		946	10	483					38.2	10	+	unknown		undetected	5	LVFX+ITCZ	+
	64	M		1	46,XY [20/20]	無し	intermediate	CR		MIT+Ara-C	-	-	C		3393	16	0					38.2	16	+	skin		Streptococcus mitis	7	LVFX+ITCZ	+
	64	M		1	46,XY [20/20]	無し	intermediate	CR		DNR+Ara-C	-	-	C		1887	19	0					38.3	19	+	skin		undetected	15	LVFX+ITCZ	+
	64	M		1	46,XY [20/20]	無し	intermediate	CR		ACR+Ara-C	-	-	C		4355	17	0					38.1	17	+	oral		Staphylococcus epidermidis	2	LVFX+ITCZ	+
	64	M		1	46,XY [20/20]	無し	intermediate	CR		Ara-C+Triple V	-	-	C		4125	13	0					38.7	13	+	unknown		undetected	2	LVFX+ITCZ	+
	71	M	Ph- clone	1	47,XY,+8[17/20], 46,XY,t(9;22)(q34;q11.2) [3/20]	Ph染色体	intermediate	primary		DNR+Ara-C	-	-	I			2							2
	71	M		1	47,XY,+8[17/20], 46,XY,t(9;22)(q34;q11.2) [3/20]	Ph染色体	intermediate	CR		MIT+Ara-C	-	-	C		993	-	-					afebrile	-	-	-		-	-	LVFX+FLCZ	+
	71	M		1	47,XY,+8[17/20], 46,XY,t(9;22)(q34;q11.2) [3/20]	Ph染色体	intermediate	CR		DNR+Ara-C	-	-	C		1210	15	3					39.2	15	+	unknown		undetected	1	GRNX+FLCZ	+
	66	F	MDS	1	46,XX [20/20]	無し		primary		DNR+Ara-C	-	-	I		2943	14	3					38	14	+	oral/intestine		undetected	5	LVFX+ITCZ	+
	66	F		1	46,XX [20/20]	無し		primary		DNR+Ara-C	-	-	I		2943	28	240					38.3	28	+	unknown		undetected	5	LVFX+ITCZ	+
	18	M	M1		trisomy 4		ｇood or intermediate	primary	HDAC	consolidation therapy①(HDAC full dose)	-	-	C	C1	3558	14	0	5330	2000	2000	5330	38	15	+	intestine	1	Klebsiella pneumoniae	3	ITCZ	+	GI
	18	M	M1		trisomy 4		ｇood or intermediate	CR	HDAC	consolidation therapy②(HDAC full dose)	-	-	C	C2	5175	18	0	6128	3438	8768	11458	37.7	19	+	intestine	1	Streptococcus mitis	2	CPFX+FLCZ	+	GI
	18	M	M1		trisomy 4		ｇood or intermediate	CR	HDAC	consolidation therapy③(HDAC full dose)	-	-	C	C3	1729.6	16	0	7861	4034	15492	19319	38.9	17	+	skin	1	Staphylococcus species	5	CPFX+FLCZ	+	skin
	19	M	M1		trisomy 4		ｇood or intermediate	not CR	conv	reinduction therapy(IDA+Ara-C full dose)	-	-	I	I	4427.5	14	0	7806	1923	21242	27125	39	14	+	unknown	0	undetected	9	CPFX+FLCZ	+	UK
	19	M	M1		trisomy 4		ｇood or intermediate	CR	HDAC	consolidation therapy④(HDAC full dose)	-	-	C	C4	3203.7		-	5452	5452	32577	32577	afebrile	-	-	unknown	0	-	0	CPFX+FLCZ	+	UK
	41	M	M2		t(9;11)(p22;q23)	MLL-AF9	intermediate	primary	conv	induction therapy(IDA+Ara-C full dose)	tonsillitis	+	I	I	263.3	7	5	7162	2204	2204	7162	39	8	+	unknown	0	undetected	10	-	+	UK
	41	M	M2		t(9;11)(p22;q24)	MLL-AF9	intermediate	CR	HDAC	consolidation therapy①(HDAC full dose)	-	+	C	C1	9610.9	15	0	6827	4184	11346	13989	38	16	+	dental infection	0	undetected	4	CPFX+FLCZ	+	oral
	42	M	M2		t(9;11)(p22;q25)	MLL-AF9	intermediate	CR	HDAC	consolidation therapy②(HDAC full dose)	-	+	C	C2	3899.4	14	0	4300	3322	17311	18289	40	15	+	upper respiratory tract	1	Streptococcus mitis	7	CPFX+FLCZ	+	RESP
	42	M	M2		t(9;11)(p22;q26)	MLL-AF9	intermediate	CR	HDAC	consolidation therapy③(HDAC full dose)	-	+	C	C3	1635.6	21	0	8595	6500	24789	26884	39.4	22	+	unknown	0	undetected	7	CDPN/PI＋FLCZ	+	UK
	55	F	M2(AML/MRC)		trisomy 6		poor	primary	conv	induction therapy(IDA+Ara-C full dose)	cellulitis	-	I	I	4482	13	45	9274	2205	2205	9274	38.1	14	+	skin	0	undetected	2	-	+	skin
	55	F	M2(AML/MRC)		trisomy 6		poor	primary	conv	induction therapy(IDA+Ara-C full dose)	cellulitis	-	I	I	4482	25	0	9274	8897	8897	9274	38.3	24	+	lung	0	undetected	5	-	+	RESP
	55	F	M2(AML/MRC)		trisomy 6		poor	not CR	conv	reinduction therapy(MIT+ETP+Ara-C full dose)	-	-	I	I	270		-	10081	10081	19355	19355	afebrile	-	-	unknown	0	-	0	CPFX+FLCZ	+	UK
	55	F	M2(AML/MRC)		trisomy 6		poor	CR	HDAC	consolidation therapy①(HDAC full dose)	-	-	C	C1	1430		-	6202	6202	25557	25557	afebrile	-	-	unknown	0	-	0	CPFX+FLCZ	+	UK
	55	F	M2(AML/MRC)		trisomy 6		poor	CR	HDAC	consolidation therapy②(HDAC full dose)	-	-	C	C2	3695.7	24	475	6893	6893	32450	32450	38	17	+	intestine	1	streptococcus intermedius	10	CPFX+FLCZ	+	GI
	55	F	M2(AML/MRC)		trisomy 6		poor	CR	HDAC	consolidation therapy③(HDAC full dose)	-	-	C	C3	2247	12	0	5595	2295	34745	38045	39.1	13	+	unknown	0	-	1	SBT/ABPC+FLCZ	+	UK
	59	M	M6(AML/MRC)		-		intermediate	primary	conv	induction therapy(IDA+Ara-C full dose)	-	-	I	I	201.6	19	0	10931	9658	9658	10931	38	20	+	lung	0	-	14	ITCZ	+	RESP
	59	M	M6(AML/MRC)		-		intermediate	CR	HDAC	consolidation therapy①(HDAC full dose)	-	-	C	C1	12619.8	13	0	3164	2164	13095	14095	38.3	15	+	upper respiratory tract	1	Streptococcus mitis	4	ST+VRCZ	+	RESP
	59	M	M6(AML/MRC)		-		intermediate	CR	HDAC	consolidation therapy②(HDAC full dose)	-	-	C	C2	2386.8	14	0	6465	3418	17513	20560	38	15	+	lung	1	streptococcus intermedius	18	CPFX+FLCZ	+	RESP
	59	M	M6(AML/MRC)		-		intermediate	CR	conv	consolidation therapy(MIT+ETP+Ara-C full dose)	-	-	C	C3	4518.8	23	139	6755	6755	27315	27315	38.2	24	+	upper respiratory tract	0	undetected	2	SBT/ABPC+ST+ITCZ	+	RESP
	60	M	M6(AML/MRC)		-		intermediate	CR	HDAC	consolidation therapy③(HDAC full dose)	-	-	C	C4	2062.8	14	0	11357	3932	31247	38672	38.2	13	+	intestine	1	Enterobacter choacae	2	CFPN/PI or ABPC+ST+VACV+ITCZ	+	GI
	60	M	M6(AML/MRC)		-		intermediate	CR	HDAC	consolidation therapy③(HDAC full dose)	-	-	C	C4	2062.8	19	0	11357	6927	34242	38672	38	17	+	intestine	0	undetected	3	CFPN/PI or ABPC+ST+VACV+ITCZ	+	GI
	60	M	M6(AML/MRC)		-		intermediate	CR	HDAC	consolidation therapy③(HDAC full dose)	-	-	C	C4	2062.8	31	442.5	11357	11069	38384	38672	38.1	29	+	unknown	0	undetected	5	CFPN/PI or ABPC+ST+VACV+ITCZ	+	UK
	44	F	M6(t-AML)		46X, -X, +mar1 10/20, 46XX t(8;18)(q24,q11.2) 1/20		good	primary	conv	induction therapy(IDA+Ara-C full dose)	-	+	I	I	844.2	16	0	8223	4143	4143	8223	38.6	17	+	intestine	0	undetected	2	CPFX+FLCZ	+	GI
	45	F	M6(t-AML)		46X, -X, +mar1 10/20, 46XX t(8;18)(q24,q11.2) 1/20		good	CR	HDAC	consolidation therapy①(HDAC full dose)	-	+	C	C1	4867.5	11	0	6307	2067	10290	14530	38.4	12	+	unknown	0	undetected	2	CPFX+FLCZ	+	UK
	45	F	M6(t-AML)		46X, -X, +mar1 10/20, 46XX t(8;18)(q24,q11.2) 1/20		good	CR	HDAC	consolidation therapy①(HDAC full dose)	-	+	C	C1	4867.5	18	0	6307	5526	13749	14530	38	19	+	skin	0	undetected	1	CPFX+FLCZ	+	skin
	41	M	M5a(BALの可能性)		unknown			primary	conv	induction therapy(IDA+Ara-C full dose)	-	-	I	I	0	7	35	8773	3055	3055	8773	38.5	7	+	lung	0	undetected	19	CPFX+FLCZ	+	RESP
	41	M	M5a(BALの可能性)		unknown			CR	HDAC	consolidation therapy①(HDAC full dose)	-	-	C	C1	6412.5		-	5125	5125	13898	13898	afebrile	-	-	unknown	0	-	0	CPFX+FLCZ	+	UK
	41	M	M5a(BALの可能性)		unknown			CR	HDAC	consolidation therapy②(HDAC full dose)	-	-	C	C2	1803.8	8	11	6424	0	13898	20322	38	8	+	unknown	0	undetected	6	CPFX+FLCZ	+	UK
	61	F	M2		46XX t(4;17;15)(q21;q23;q15)		poor	primary	conv	induction therapy(IDA+Ara-C full dose)	-	+	I	I	0	2	121.8	13620	1317	1317	13620	38.4	3	+	upper respiratory tract	1	Staphylococcus haemolyticus	5	CPFX+FLCZ	+	RESP
	61	F	M2		46XX t(4;17;15)(q21;q23;q15)		poor	not CR	conv	reinduction therapy(IDA+Ara-C full dose)	-	+	I	I	182.5		-	13041	13041	26661	26661	afebrile	-	-	unknown	0	-	0	CPFX+FLCZ	+	UK
	61	F	M2		46XX t(4;17;15)(q21;q23;q15)		poor	CR	HDAC	consolidation therapy①(HDAC full dose)	-	+	C	C1	3209.3		-	5187	5187	31848	31848	afebrile	-	-	unknown	0	-	0	CPFX+FLCZ	+	UK
	61	F	M2		46XX t(4;17;15)(q21;q23;q15)		poor	CR	HDAC	consolidation therapy②(HDAC full dose)	-	+	C	C2	2734.2	15	0	9330	3472	35320	41178	38.5	16	+	blood stream infection	1	Escherichia coli	1	CPFX+FLCZ	+	BSI
	61	F	M2		46XX t(4;17;15)(q21;q23;q15)		poor	CR	HDAC	consolidation therapy③(HDAC full dose)	-	+	C	C3	1986.5	12	0	3375	1918	43096	44553	38.4	13	+	skin	1	Staphylococcus epidermidis	12	CPFX+FLCZ	+	skin
	63	F	M2		-		intermediate	primary	conv	induction therapy(IDA+Ara-C full dose)	-	+	I	I	1275.3	9	4	11771	0	0	11771	38.8	10	+	upper respiratory tract	0	undetected	2	CPFX+FLCZ	+	RESP
	63	F	M2		-		intermediate	CR	HDAC	consolidation therapy①(HDAC full dose)	-	+	C	C1	630	15	0	6421	3416	15187	18192	38.5	18	+	unknown	0	undetected	2	CPFX+FLCZ	+	UK
	63	F	M2		-		intermediate	CR	HDAC	consolidation therapy②(HDAC full dose)	-	+	C	C2	8417.5	13	0	5173	3173	21365	23365	38.3	14	+	skin	0					skin
	63	F	M2		-		intermediate	CR	HDAC	consolidation therapy③(HDAC full dose)	-	+	C	C3	1624.4	13	0	6248	2716	26081	29613	40.4	13	+	blood stream infection	0	undetected	4	ABPC+ITCZ	+	BSI
	29	F	M2		t(8;21)(q22;q22)	AML1-MTG8	good	primary	conv	induction therapy(IDA+Ara-C full dose)	-	-	I	I	1404		-	4389	4389	4389	4389	afebrile	-	-	unknown	0	-	0	-	+	UK
	29	F	M2		t(8;21)(q22;q22)	AML1-MTG8	good	CR	HDAC	consolidation therapy①(HDAC full dose)	-	-	C	C1	1457.3	14	0	4376	3461	7850	8765	38.8	15	+	dental infection	0	undetected	11	-	+	oral
	29	F	M2		t(8;21)(q22;q22)	AML1-MTG8	good	CR	HDAC	consolidation therapy②(HDAC full dose)	-	-	C	C2	2282.8	10	0	6038	906	9671	14803	40	11	+	blood stream infection	1	Klebsiella pneumoniae	2	-	+	BSI
	29	F	M2		t(8;21)(q22;q22)	AML1-MTG8	good	CR	HDAC	consolidation therapy③(HDAC full dose)	-	-	C	C3	7591.7	13	0	4748	3248	18051	19551	39.4	14	+	intestine	1	Escherichia coli	14	FRPM	+	GI
	33	F	M2		t(8;21)(q22;q22)	AML1-MTG8	good	primary	conv	induction therapy(IDA+Ara-C full dose)	-	-	I	I	2395.3		-	15151	15151	15151	15151	afebrile	-	-	unknown	0	-	0	ST+ITCZ	+	UK
	33	F	M2		t(8;21)(q22;q22)	AML1-MTG8	good	CR	HDAC	consolidation therapy①(HDAC full dose)	-	-	C	C1	1278.8	13	0	3965	1976	17127	19116	38.1	14	+	intestine	1	Streptococcus sanguinis	5	CPFX+ITCZ	+	GI
	33	F	M2		t(8;21)(q22;q22)	AML1-MTG8	good	CR	HDAC	consolidation therapy②(HDAC full dose)	-	-	C	C2	1974	10	0	4410	1910	21026	23526	38.8	11	+	intestine	1	Bacillus cereus	6	ITCZ	+	GI
	33	F	M2		t(8;21)(q22;q22)	AML1-MTG8	good	CR	HDAC	consolidation therapy③(HDAC full dose)	-	-	C	C3	6269.8	19	23	6086	5271	28797	29612	38.1	18	+	skin	0	undetected	1	CPFX+ITCZ	+	skin
	63	F	PV overt AML		46XX, +1,der(1;7)(q10;p10) 15/20, 46,sl,t(1;16)(p11;p11.2) 1/20, 46,XX,+1,der(1;15)(q10;q10) 4/20		poor	primary	conv	induction therapy(IDA+Ara-C full dose)	-	-	I	I	4464.9	18	42	7130	6395	6395	7130	38.2	19	+	unknown	0	undetected	7	CPFX+ITCZ	+	UK
	63	F	PV overt AML		46XX, +1,der(1;7)(q10;p10) 15/20, 46,sl,t(1;16)(p11;p11.2) 1/20, 46,XX,+1,der(1;15)(q10;q10) 4/20		poor	not CR	conv	reinduction therapy(IDA+Ara-C full dose)	-	-	I	I	3689	12	4	5955	1246	8376	13085	38.6	13	+	upper respiratory tract	1	Klebsiella pneumoniae	2	CPFX+ITCZ	+	RESP
	60	M	ET overt AML		46,XY,inv(3)(q21q26.2),del(20)(q11.2q13.3) 17/20, 46,idem,del(7)(q?), add(19)(p13) 1/20	RPN1-EVI1	poor	primary	conv	induction therapy(IDA+Ara-C full dose)	-	-	I	I	594		-	13841	13841	13841	13841	afebrile	-	-	unknown	0	-	0	ST	+	UK
	65	M	M5a		-		intermediate	primary	conv	induction therapy(IDA+Ara-C full dose)	-	-	I	I	544.3		-	9409	9409	9409	9409	afebrile	-	-	unknown	0	-	0	-	+	UK
	65	M	M5a		-		intermediate	CR	HDAC	consolidation therapy①(HDAC full dose)	-	-	C	C1	7412.8		-	6105	6105	15514	15514	afebrile	-	-	unknown	0	-	0	FLCZ	+	UK
	65	M	M5a		-		intermediate	CR	HDAC	consolidation therapy②(HDAC full dose)	-	-	C	C2	4211.3	11	0	2902	938	16452	18416	39.4	12	+	lung	1	Streptococcus gordonii	20	MINO+FLCZ	+	RESP
	65	M	AML/MRC		-		unkown	primary	conv	induction therapy(IDA+Ara-C 80%dose)	-	+	I	I	1323	8	0	5161	1730	1730	5161	38.1	9	+	lung	1	pseudomonas aeruginosa	10	-	+	RESP
	55	F	M6		multiple abnormality		poor	primary	conv	induction therapy(IDA+Ara-C full dose)	-	-	I	I	658	11	0	10049	2605	2605	10049	38.8	12	+	intestine	0	undetected	5	PL-B+AMPH-B+ST	+	GI
	49	M	M2		-		intermediate or poor	primary	conv	induction therapy(IDA+Ara-C full dose)	-	-	I	I	2486		-	8695	8695	8695	8695	afebrile	-	-	unknown	0	-	0	PL-B+AMPH-B+ST	+	UK
	63	F	M0		47, XX, +11 16/20		poor	primary	conv	induction therapy(IDA day1-5+Ara-C full dose)	upper respiratory tract inflammation	-	I	I	174	14	0	16356	8356	8356	16356	38.4	19	+	lung	0	undetected	23	PL-B+AMPH-B+ST	+	RESP
	63	F	M0		47, XX, +11 16/20		poor	CR	conv	consolidation therapy①(Ara-C100mg/㎡ day1-4+MIT 7mg/㎡ day1-2)	pneumonia	-	C	C1	1615		-	1994	1994	18350	18350			-	unknown	0					UK
	53	F	M1		46, XX, del(9)(q?) 10/20, 47, idem,+21 9/20		intermediate	primary	conv	induction therapy(IDA+Ara-C full dose)	-	-	I	I	0	16	0	7586	6654	6654	7586	38.6	17	+	lung	0	undetected	5	PL-B+AMPH-B+ST	+	RESP
	63	F	AML/MRC		del(5)(q13;q33), +8 20/20		intermediate or poor	primary	conv	induction therapy(IDA+Ara-C full dose)	-	-	I	I	2796.5	9	0	4979	1482	1482	4979	38.2	10	+	intestine	0	undetected	9	AMPH-B+ST	+	GI
	63	F	AML/MRC		del(5)(q13;q33), +8 20/20		intermediate or poor	CR	conv	consolidation therapy①(Ara-C+MIT full dose)	-	-	C	C1	1456		-	3490	3490	8469	8469	afebrile	-	-	unknown	0	-	0	AMPH-B+ST	+	UK
	36	M	M2		add(5)(p10) 12/20, -9 +21 +war 1/20		good	primary	conv	induction therapy(IDA+Ara-C full dose)	-	+	I	I	446.5	18	45	5128	5128	5128	5128	38.1	19	+	intestine	0	undetected	2	AMPH-B+ST	+	GI
	36	M	M2		add(5)(p10) 12/20, -9 +21 +war 1/20		good	not CR	conv	reinduction therapy(IDA+Ara-C full dose)	-	+	I	I	2145		-	788	788	5916	5916	afebrile	-	-	unknown	0	-	0	PL-B+AMPH-B+ST	+	UK
	36	M	M2		add(5)(p10) 12/20, -9 +21 +war 1/20		good	CR	HDAC	consolidation therapy①(HDAC full dose)	-	+	C	C1	4920		-	1986	1986	7902	7902	afebrile	-	-	unknown	0	-	0	PL-B+AMPH-B+ST+LVFX	+	UK
	36	M	M2		add(5)(p10) 12/20, -9 +21 +war 1/20		good	CR	HDAC	consolidation therapy②(HDAC day1-4)	-	+	C	C2	4118	12	0	2414	1414	9316	10316	38	13	+	intestine	0	undetected	1	PL-B+AMPH-B+ST	+	GI
	50	F	M1		-		good	primary	conv	induction therapy(IDA+Ara-C full dose)	-	-	I	I	185	4	42	8673	2056	2056	8673	38.2	5	+	unknown	0	undetected	15	PL-B+AMPH-B+ST	+	UK
	50	F	M1		-		good	CR	conv	consolidation therapy①(Ara-C+MIT full dose)	-	-	C	C1	4864.5	14	0	978	978	9651	9651	38.1	15	+	skin	0	undetected	1	PL-B+AMPH-B+ST	+	skin
	36	F	M2		４６XX t(8;21)(q22;q22) 7/20, 45 idem der(4;14)(q10;q10) 13/20	AML1-MTG8	good	primary	conv	induction therapy(IDA+Ara-C full dose)	-	-	I	I	354		-	6654	6654	6654	6654	afebrile	-	-	unknown	0	-	0	PL-B+AMPH-B	+	UK
	36	F	M2		４６XX t(8;21)(q22;q22) 7/20, 45 idem der(4;14)(q10;q10) 13/20	AML1-MTG8	good	not CR	conv	reinduction therapy(IDA+Ara-C full dose)	-	-	I	I	200	10	12	12540	3651	10305	19194	38.4	11	+	unknown	0	undetected	8	PL-B+AMPH-B	+	UK
	36	F	M2		４６XX t(8;21)(q22;q22) 7/20, 45 idem der(4;14)(q10;q10) 13/20	AML1-MTG8	good	not CR	conv	reinduction therapy(IDA+Ara-C full dose)	-	-	I	I	200	23	0	12540	10319	16973	19194	38.8	24	+	lung	0	undetected	3	PL-B+AMPH-B	+	RESP
	36	F	M2		４６XX t(8;21)(q22;q22) 7/20, 45 idem der(4;14)(q10;q10) 13/20	AML1-MTG8	good	CR	conv	consolidation therapy①(Ara-C+MIT full dose)	-	-	C	C1	2729.5		-	1980	1980	21174	21174	afebrile	-	-	unknown	0	-	0	NFLX+ST+MCFG	+	UK
	36	F	M2		４６XX t(8;21)(q22;q22) 7/20, 45 idem der(4;14)(q10;q10) 13/20	AML1-MTG8	good	CR	HDAC	consolidation therapy②(HDAC day1-4)	-	-	C	C2	1729		-	3640	3640	24814	24814	afebrile	-	-	unknown	0	-	0	NFLX+ST+MCFG	+	UK
	36	F	M2		４６XX t(8;21)(q22;q22) 7/20, 45 idem der(4;14)(q10;q10) 13/20	AML1-MTG8	good	CR	HDAC	consolidation therapy③(HDAC day1-4)	-	-	C	C3	1586	9	186	2643	474	25288	27457	38	10	+	unknown	0	undetected	1	NFLX+ST	+	UK
	41	F	M2		４６XX add(7)(q22)		good	primary	conv	induction therapy(IDA+Ara-C full dose)	-	-	I	I	1404	13	0	4705	2208	2208	4705	38.1	14	+	lung	1	Xanthomonas maltophilia	5	PL-B+AMPH-B+CPFX	+	RESP
	34	M	M2		46XY inv(16)(p13q22), 46XY idem t(5;17)(q13,q11)	CBFβ-MYH11X	good	primary	conv	induction therapy(IDA+Ara-C day1-5)	pneumonia	-	I	I	1566			6510	6510	6510	6510	38.2	0	+	lung	0	undetected	3	NLFX+ST+FLCZ	+	RESP
	34	M	M2		46XY inv(16)(p13q22), 46XY idem t(5;17)(q13,q11)	CBFβ-MYH11X	good	CR	conv	consolidation therapy①(Ara-C+MIT full dose)	-	-	C	C1	3460		-	1592	1592	8102	8102	afebrile	-	-	unknown	0	-	0	NLFX+ST+FLCZ	+	UK
	34	M	M2		46XY inv(16)(p13q22), 46XY idem t(5;17)(q13,q11)	CBFβ-MYH11X	good	CR	HDAC	consolidation therapy②(HDAC day1-3)	-	-	C	C2	1452	12	396	2558	2558	10660	10660	38.1	13	+	intestine	0	undetected	1	NLFX+ST+FLCZ	+	GI
	34	M	M2		46XY inv(16)(p13q22), 46XY idem t(5;17)(q13,q11)	CBFβ-MYH11X	good	CR	HDAC	consolidation therapy③(HDAC day1-4)	-	-	C	C3	1210		-	3424	3424	14084	14084	afebrile	-	-	unknown	0	-	0	NLFX+ST+FLCZ	+	UK
	51	M	M6		初診 multiple abnormality, 転院後 46XY t(8;8)(p21;q24) 1/20		intermediate or poor	CR	conv	consolidation therapy②(DNR+Ara-C full dose)	-	-	C	C2	1044	16	0	2650	2650	2650	2650	afebrile	-	+	unknown	0	-	0	NLFX+ST+AMPH-B	+	UK
	32	M	M2		t(8;21)(q22;q22)	AML1-MTG8	good	primary	conv	induction therapy(IDA+Ara-C full dose)	pneumonia	-	I	I	4114		-	2409	2409	2409	2409	afebrile	-	-	unknown	0	-	0	NLFX+ST+FLCZ	+	UK
	32	M	M2		t(8;21)(q22;q22)	AML1-MTG8	good	CR	HDAC	consolidation therapy①(HDAC full dose)	-	-	C	C1	576		-	0	0	2409	2409	afebrile	-	-	unknown	0	-	0	NLFX+ST+FLCZ	+	UK
	32	M	M2		t(8;21)(q22;q22)	AML1-MTG8	good	CR	HDAC	consolidation therapy②(HDAC full dose)	-	-	C	C2	1207.5		-	2458	2458	4867	4867	afebrile	-	-	unknown	0	-	0	NLFX+ST+FLCZ	+	UK
	32	M	M2		t(8;21)(q22;q22)	AML1-MTG8	good	CR	HDAC	consolidation therapy③(HDAC full dose)	-	-	C	C3	4559		-	2473	2473	7340	7340	afebrile	-	-	unknown	0	-	0	NLFX+ST+FLCZ	+	UK
	53	M	M5a		-		poor	primary	conv	induction therapy(IDA+Ara-C full dose)	-	-	I	I	321		-	17358	17358	17358	17358	afebrile	-	-	unknown	0	-	0	NLFX+ST+FLCZ	+	UK
	53	M	M5a		-		poor	not CR	conv	reinduction therapy(IDA+Ara-C full dose)	-	-	I	I	48		-	14840	14840	32198	32198	afebrile	-	-	unknown	0	-	0	NLFX+ST+FLCZ	+	UK
	53	M	M5a		-		poor	CR	HDAC	consolidation therapy①(Ara-C+MIT full dose)	-	-	C	C1	540		-	5725	5725	37923	37923	afebrile	-	-	unknown	0	-	0	NLFX+ST+FLCZ	+	UK
	53	M	M5a		-		poor	CR	HDAC	consolidation therapy②(DNR+Ara-C full dose)	-	-	C	C2	1362.5	20	0	8391	5128	43051	46314	40.1	21	+	intestine	1	Streptococcus mitis	7	NLFX+ST+FLCZ	+	GI
	53	M	M5a		-		poor	CR	HDAC	consolidation therapy③(ACR+Ara-C full dose)	-	-	C	C3	1441.5	14	0	2469	990	47304	48783	38.9	15	+	lung	0	undetected	6	NLFX+FLCZ	+	RESP
	57	F	M1		46XX inv(9)(p11;q13)		intermediate	primary	conv	induction therapy(DNR+Ara-C full dose)	-	-	I	I	291.8	6	0	9206	3920	3920	9206	38	7	+	unknown	0	undetected	3	NLFX+ST+FLCZ	+	UK
	57	F	M1		46XX inv(9)(p11;q13)		intermediate	primary	conv	induction therapy(DNR+Ara-C full dose)	-	-	I	I	291.8	14	0	9206	7904	7904	9206	38	15	+	lung	0	undetected	3	NLFX+ST+FLCZ	+	RESP
	57	F	M1		46XX inv(9)(p11;q13)		intermediate	CR	HDAC	consolidation therapy①(HDAC full dose)	-	-	C	C1	5986		-	3408	3408	12614	12614	afebrile	-	-	unknown	0	-	0	NLFX+ST+ITCZ	+	UK
	57	F	M1		46XX inv(9)(p11;q13)		intermediate	CR	HDAC	consolidation therapy②(HDAC full dose)	-	-	C	C2	2538.9	12	0	4440	1000	13614	17054	38.7	13	+	unknown	0	undetected	1	NLFX+ST+ITCZ	+	UK
	57	F	M1		46XX inv(9)(p11;q13)		intermediate	CR	HDAC	consolidation therapy③(HDAC full dose)	-	-	C	C3	2996		-	4291	4291	21345	21345	afebrile	-	-	unknown	0	-	0	NLFX+ST+ITCZ	+	UK
	45	F	M4		-		good	primary	conv	induction therapy(DNR+Ara-C full dose)	-	-	I	I	2875		-	5283	5283	5283	5283	afebrile	-	-	unknown	0	-	0	NLFX+ST+FLCZ	+	UK
	45	F	M4		-		good	not CR	conv	reinduction therapy(DNR+Ara-C full dose)	-	-	I	I	42		-	8942	8942	14225	14225	afebrile	-	-	unknown	0	-	0	NLFX+ST+FLCZ	+	UK
	45	F	M4		-		good	CR	HDAC	consolidation therapy①(HDAC full dose)	-	-	C	C1	2325		-	3205	3205	17430	17430	afebrile	-	-	unknown	0	-	0	NLFX+ST+FLCZ	+	UK
	45	F	M4		-		good	CR	HDAC	consolidation therapy②(HDAC full dose)	-	-	C	C2	1218		-	2000	2000	19430	19430	afebrile	-	-	unknown	0	-	0	NLFX+ST+FLCZ	+	UK
	45	F	M4		-		good	CR	HDAC	consolidation therapy③(HDAC full dose)	-	-	C	C3	294		-	4244	4244	23674	23674	afebrile	-	-	unknown	0	-	0	NLFX+ST+FLCZ	+	UK
	45	F	M4		-		good	CR	HDAC	consolidation therapy④(HDAC full dose)	-	-	C	C4	2108		-	3820	3820	27494	27494	afebrile	-	-	unknown	0	-	0	NLFX+ST+FLCZ	+	UK
	64	M	M1		-		good	primary	conv	induction therapy(IDA+Ara-C full dose)	-	-	I	I	435	4	0	7542	988	988	7542	39.1	5	+	unknown	0	undetected	8	NLFX+ST+FLCZ	+	UK
	64	M	M1		-		good	primary	conv	induction therapy(IDA+Ara-C full dose)	-	-	I	I	435	18	280	7542	7542	7542	7542	38	15	+	unknown	0	undetected	11	NLFX+ST+FLCZ	+	UK
	64	M	M1		-		good	CR	conv	consolidation therapy①(Ara-C200mg/㎡ day1-4+MIT 7mg/㎡ day1-3)	-	-	C	C1	875		-	0	0	7542	7542	afebrile	-	-	unknown	0	-	0	NLFX+ST+FLCZ	+	UK
	51	F	M2		46XY inv(16)(p13q22)	CBFβ-MYH11X	intermediate or poor	CR	HDAC	consolidation therapy①(HDAC day1-3)	-	-	C	C1	5971.2		-	803	803	803	803	afebrile	-	-	unknown	0	-	0	NLFX+ST+FLCZ	+	UK
	51	F	M2		46XY inv(16)(p13q22)	CBFβ-MYH11X	intermediate or poor	CR	HDAC	consolidation therapy②(HDAC day1-3)	-	-	C	C2	585		-	446	446	1249	1249	afebrile	-	-	unknown	0	-	0	NLFX+ST+FLCZ	+	UK
	56	M	M2		-		poor	primary	conv	induction therapy(DNR+Ara-C full dose)	-	-	I	I	9366	7	116	7819	485	485	7819	38.7	8	+	unknown	0	undetected	7	CPFX+ST+FLCZ	+	UK
	56	M	M2		-		poor	primary	conv	induction therapy(DNR+Ara-C full dose)	-	-	I	I	9366	17	32	7819	4637	4637	7819	38.1	18	+	unknown	0	undetected	7	CPFX+ST+FLCZ	+	UK
	56	M	M2		-		poor	CR	HDAC	consolidation therapy①(HDAC full dose)	-	-	C	C1	1132.2		-	4590	4590	12409	12409	afebrile	-	-	unknown	0	-	0	CPFX	+	UK
	56	M	M2		-		poor	CR	HDAC	consolidation therapy②(HDAC full dose)	-	-	C	C2	945.7	14	4	3994	3496	15905	16403	38.2	15	+	lung	0	undetected	13	CPFX+FLCZ	+	RESP
	47	F	M4		-		intermediate	primary	conv	induction therapy(DNR+Ara-C full dose)	-	-	I	I	2019.9		-	6278	6278	6278	6278	afebrile	-	-	unknown	0	-	0	CPFX+ST+FLCZ	+	UK
	47	F	M4		-		intermediate	CR	HDAC	consolidation therapy①(HDAC dull dose)	-	-	C	C1	1155		-	2230	2230	8508	8508	afebrile	-	-	unknown	0	-	0	CPFX+ST+FLCZ	+	UK
	47	F	M4		-		intermediate	CR	HDAC	consolidation therapy②(HDAC full dose)	-	-	C	C2	1998		-	1948	1948	10456	10456	afebrile	-	-	unknown	0	-	0	CPFX+ST+FLCZ	+	UK
	47	F	M4		-		intermediate	CR	HDAC	consolidation therapy③(HDAC full dose)	-	-	C	C3	550.2		-	3421	3421	13877	13877	afebrile	-	-	unknown	0	-	0	CPFX+ST+FLCZ	+	UK
	62	M	M4		-		intermediate	primary	conv	induction therapy(IDA+Ara-C 70% dose)	unknown	+	I	I	83	8	11	13703	3638	3638	13703	39.1	9	+	intestine	0	undetected	3	ST+FLCZ	+	GI
	62	M	M4		-		intermediate	CR	HDAC	consolidation therapy①(HDAC 75% dose)	-	+	C	C1	890	10	0	7124	2213	15916	20827	39.7	11	+	blood stream infection	1	Klebsiella oxytoca	1	ST+FLCZ	+	BSI
	62	M	M4		-		intermediate	CR	HDAC	consolidation therapy②(HDAC 75% dose)	-	+	C	C2	2538	13	0	4051	3051	23878	24878	38.1	14	+	skin	1	Streptococcus mitis	6	CPFX+ST+FLCZ	+	skin
	62	M	M4		-		intermediate	CR	HDAC	consolidation therapy③(HDAC 75% dose)	-	+	C	C3	771	12	0	6448	2446	27324	31326	38.4	13	+	blood stream infection	1	Streptococcus mitis	2	CPFX+ST+FLCZ	+	BSI
	62	M	M4		-		intermediate	CR	HDAC	consolidation therapy③(HDAC 75% dose)	-	+	C	C3	771	18	0	6448	5446	30324	31326	38.4	19	+	unknown	0	undetected	6	CPFX+ST+FLCZ	+	UK
	20	M	M2		t(8;21)(q22;q22)	AML1-MTG8	good	primary	conv	induction therapy(IDA+Ara-C full dose)	-	-	I	I	114	11	40	12775	4275	4275	12775	38.3	12	+	intestine	0	undetected	3	CPFX+ST+FLCZ	+	GI
	20	M	M2		t(8;21)(q22;q22)	AML1-MTG8	good	primary	conv	induction therapy(IDA+Ara-C full dose)	-	-	I	I	114	25	7	12775	11193	11193	12775	38	26	+	intestine	0	undetected	2	CPFX+ST+FLCZ	+	GI
	20	M	M2		t(8;21)(q22;q22)	AML1-MTG8	good	CR	HDAC	consolidation therapy①(HDAC dull dose)	-	-	C	C1	2057	13	0	2433	2433	15208	15208	40.3	13	+	oral	1	Streptococcus mitis	5	CPFX+ST+FLCZ	+	oral
	20	M	M2		t(8;21)(q22;q22)	AML1-MTG8	good	CR	HDAC	consolidation therapy②(HDAC full dose)	-	-	C	C2	877	9	0	14413	1000	16208	29621	40	10	+	oral	0	undetected	1	CPFX+ST+FLCZ	+	oral
	20	M	M2		t(8;21)(q22;q22)	AML1-MTG8	good	CR	HDAC	consolidation therapy②(HDAC full dose)	-	-	C	C2	877	17	0	14413	6000	21208	29621	38	18	+	oral	1	Corynebacterium species	5	CPFX+ST+FLCZ	+	oral
	20	M	M2		t(8;21)(q22;q22)	AML1-MTG8	good	CR	HDAC	consolidation therapy③(HDAC full dose)	-	-	C	C3	1443	-	-					-	-	-	-		-	-	AMPC/CVA+FLCZ	+
